# Supplementary material for: Evolution of Small Molecule Inhibitors of Mycobacterium tuberculosis Menaquinone Biosynthesis
Source: J Med Chem. 2025 Mar 4;68(5):5774–803. doi: 10.1021/acs.jmedchem.4c03156 (PMC12333353; doi:10.1021/acs.jmedchem.4c03156)
Supplement: Supplementary file 2 [file jm4c03156_si_002.csv]

Compound	SMILES	Mtb MIC (µM)	Vero cell CC50 (µM)	MLM t1/2 (min)	S (µM)	AUC0-5h (h*ng/mL)
1 (JSF-4050)	O=C(NC1=CC=C(OC)C(N2CCOCC2)=C1)C3=CC=C(F)C=C3Cl	12	>140	21.8	424	1,358
2	O=C(NC1=CC=C(OC)C(N2CC(C)OCC2)=C1)C3=CC=C(F)C=C3Cl	>100	>130
3	O=C(NC1=CC=C(OC)C(N2CC(CC)OCC2)=C1)C3=CC=C(F)C=C3Cl	>100	130
4	O=C(NC1=CC=C(OC)C(N2C(C)COCC2)=C1)C3=CC=C(F)C=C3Cl	50 Ð 100	66
5	O=C(NC1=CC=C(OC)C(N2C(CC)COCC2)=C1)C3=CC=C(F)C=C3Cl	100	>120
6	O=C(NC1=CC=C(OC)C(N2C(COCC2)=O)=C1)C3=CC=C(F)C=C3Cl	>100	130
7	O=C(NC1=CC=C(OC)C(N2C3COC(C3)C2)=C1)C4=CC=C(F)C=C4Cl	>100	>130
8	O=C(NC1=CC=C(OC)C(N2[C@@]3([H])COC[C@]2([H])CC3)=C1)C4=CC=C(F)C=C4Cl	>100	>130
9	O=C(NC1=CC=C(OC)C(N(C2)CC32COC3)=C1)C4=CC=C(F)C=C4Cl	50	>130
10	O=C(NC1=CC=C(OC)C(N2CCOCCC2)=C1)C3=CC=C(F)C=C3Cl	100	66
11	O=C(NC1=CC=C(OC)C(N(CCOC)C)=C1)C2=CC=C(F)C=C2Cl	>100	>140
12	O=C(NC1=CC=C(OC)C(N(CCCC)C)=C1)C2=CC=C(F)C=C2Cl	>100	>140
13	O=C(NC1=CC=C(OC)C(N2CCSCC2)=C1)C3=CC=C(F)C=C3Cl	12	130
14	O=C(NC1=CC=C(OC)C(N2CCNCC2)=C1)C3=CC=C(F)C=C3Cl	> 100	110
15	O=C(NC1=CC=C(OC)C(N2CCN(C)CC2)=C1)C3=CC=C(F)C=C3Cl	> 100	44
16	O=C(NC1=CC=C(OC)C(N2CCN(C(C)=O)CC2)=C1)C3=CC=C(F)C=C3Cl	> 100	>120
17	O=C(NC1=CC=C(OC)C(N2CCCCC2)=C1)C3=CC=C(F)C=C3Cl	12	>140	315	65.9	68
18	O=C(NC1=CC=C(OC)C(N2CC(C)CCC2)=C1)C3=CC=C(F)C=C3Cl	100	33
19	O=C(NC1=CC=C(OC)C(N2CCC(C)CC2)=C1)C3=CC=C(F)C=C3Cl	6.2	72	1.37	18.4	0
20	O=C(NC1=CC=C(OC)C(C2=CCCC2)=C1)C3=CC=C(F)C=C3Cl	100	>140
21	O=C(NC1=CC(C2=CCCCC2)=C(OC)C=C1)C3=CC=C(F)C=C3Cl	2.2	>140
22	O=C(NC1=CC=C(OC)C(C2CCCCC2)=C1)C3=CC=C(F)C=C3Cl	2.2	>130
23	O=C(C1CCC(C2=CC(NC(C3=CC=C(F)C=C3Cl)=O)=CC=C2OC)=CC1)OCC	0.16 Ð 0.32	>120
24	O=C(C1CCC(C2=CC(NC(C3=CC=C(F)C=C3Cl)=O)=CC=C2OC)=CC1)O	25	ND
25 (JSF-4536)	O=C(C1CCC(C2=CC(NC(C3=CC=C(F)C=C3Cl)=O)=CC=C2OC)=CC1)NC	0.78	100	66.6	82	9,795
26 (JSF-4668)	O=C(C1CCC(C2=CC(NC(C3=CC=C(F)C=C3Cl)=O)=CC=C2OC)=CC1)NCCO	0.78	56	>186	237	8,194
27	O=C(C1CCC(C2=CC(NC(C3=CC=C(F)C=C3Cl)=O)=CC=C2OC)=CC1)N(C)C	3.1 Ð 6.2	58
28	O=C(NC1=CC(C2=CCC(C(N3CCC3)=O)CC2)=C(OC)C=C1)C4=CC=C(F)C=C4Cl	6.2	56
29	O=C(NC1=CC(C2=CCC(C(N3CCCCC3)=O)CC2)=C(OC)C=C1)C4=CC=C(F)C=C4Cl	25	26
30	O=C(NC1=CC(C2=CCC(C(N3CCOCC3)=O)CC2)=C(OC)C=C1)C4=CC=C(F)C=C4Cl	50	3.1
31	O=C(NC1=CC(C2=CCC(C(N3CCSCC3)=O)CC2)=C(OC)C=C1)C4=CC=C(F)C=C4Cl	6.2	100
32	O=C(NC1=CC(C2=CCC(C(N3CCN(C)CC3)=O)CC2)=C(OC)C=C1)C4=CC=C(F)C=C4Cl	12	51
33	O=C(C1CCC(C2=CC(NC(C3=CC=C(F)C=C3Cl)=O)=CC=C2OC)=CC1)NC4=CC=CC=C4	0.78	>100
34	O=C(C1CCC(C2=CC(NC(C3=CC=C(F)C=C3Cl)=O)=CC=C2OC)=CC1)NC4=NC=CC=C4	25	25
35	O=C(C1CCC(C2=CC(NC(C3=CC=C(F)C=C3Cl)=O)=CC=C2OC)=CC1)NC4=CC=NC=C4	25	0.78
36	O=C(C1CCC(C2=CC(NC(C3=CC=C(F)C=C3Cl)=O)=CC=C2OC)=CC1)NC4=CC=CN=C4	25	50
37	O=C(C1CCC(C2=CC(NC(C3=CC=C(F)C=C3Cl)=O)=CC=C2OC)=CC1)NC4=CN=CC5=C4C=CC=C5	12	12
38	O=C(C1CCC(C2=CC(NC(C3=CC=C(F)C=C3Cl)=O)=CC=C2OC)=CC1)NC4=C5C=CC=NC5=CC=C4	100	1.3
39	O=C(C1CCC(C2=CC(NC(C3=CC=C(F)C=C3Cl)=O)=CC=C2OC)=CC1)NC4=CC=CC5=C4NC=C5	3.1	12
40	O=C(C1CCC(C2=CC(NC(C3=CC=C(F)C=C3Cl)=O)=CC=C2OC)=CC1)NCC4=NC=CC=C4	1.6	51
41	O=C(C1CCC(C2=CC(NC(C3=CC=C(F)C=C3Cl)=O)=CC=C2OC)=CC1)NCC4=CC=CC(C)=C4	1.6	12
42	O=C(C1CCC(C2=CC(NC(C3=CC=C(F)C=C3Cl)=O)=CC=C2OC)=CC1)NCC4=CC=CC=C4	3.1	100
43	O=C(C1CCC(C2=CC(NC(C3=CC=C(F)C=C3Cl)=O)=CC=C2OC)=CC1)NCC4=CC=CC=C4F	100	>100
44	O=C(C1CCC(C2=CC(NC(C3=CC=C(F)C=C3Cl)=O)=CC=C2OC)=CC1)NCC4=CC=CC=C4Cl	>100	>100
45	O=C(C1CCC(C2=CC(NC(C3=CC=C(F)C=C3Cl)=O)=CC=C2OC)=CC1)NCC4=CC=CC=C4C	>100	12
46	O=C(C1CCC(C2=CC(NC(C3=CC=C(F)C=C3Cl)=O)=CC=C2OC)=CC1)NCC4=CC=CC(F)=C4	>100	>100
47	O=C(C1CCC(C2=CC(NC(C3=CC=C(F)C=C3Cl)=O)=CC=C2OC)=CC1)NCC4=CC=CC(Cl)=C4	100	>100
48	O=C(C1CCC(C2=CC(NC(C3=CC=C(F)C=C3Cl)=O)=CC=C2OC)=CC1)NCC4=CC=C(F)C=C4	3.1	12
49	O=C(C1CCC(C2=CC(NC(C3=CC=C(F)C=C3Cl)=O)=CC=C2OC)=CC1)NCC4=CC=C(Cl)C=C4	12	100
50	O=C(C1CCC(C2=CC(NC(C3=CC=C(F)C=C3Cl)=O)=CC=C2OC)=CC1)NCC4=CC=C(C)C=C4	>100	25
51	O=C(C1CCC(C2=CC(NC(C3=CC=C(F)C=C3Cl)=O)=CC=C2OC)=CC1)NCCCO	100	>100
52	O=C(C1CCC(C2=CC(NC(C3=CC=C(F)C=C3Cl)=O)=CC=C2OC)=CC1)NCCCCO	100	50
53	O=C(C1CCC(C2=CC(NC(C3=CC=C(F)C=C3Cl)=O)=CC=C2OC)=CC1)NCCOCCO	>100	>100
54	O=C(C1CCC(C2=CC(NC(C3=CC=C(F)C=C3Cl)=O)=CC=C2OC)=CC1)NCCOC	1.6	110
55	O=C(C1CCC(C2=CC(NC(C3=CC=C(F)C=C3Cl)=O)=CC=C2OC)=CC1)NCCOCC	50	53
56	O=C(C1CCC(C2=CC(NC(C3=CC=C(F)C=C3Cl)=O)=CC=C2OC)=CC1)NCCOC4=CC=CC=C4	100	>100
57	O=C(C1CCC(C2=CC(NC(C3=CC=C(F)C=C3Cl)=O)=CC=C2OC)=CC1)NCCOCC4=CC=CC=C4	0.78	47
58	O=C(C1CCC(C2=CC(NC(C3=CC=C(F)C=C3Cl)=O)=CC=C2OC)=CC1)N(CCOC)C	50	53
59	O=C(C1CCC(C2=CC(C3=NC(C4=CC=C(F)C=C4Cl)=NO3)=CC=C2OC)=CC1)NC	>100	100
60	O=C(C1CCC(C2=CC(C3=NN=C(C4=CC=C(F)C=C4Cl)O3)=CC=C2OC)=CC1)NC	>100	50
61	O=C(C1CCC(C2=CC(N3N=NC(C4=CC=C(F)C=C4Cl)=C3)=CC=C2OC)=CC1)NC	>100	12
62	O=C(C1CCC(C2=CC(N3N=NC=C3C4=CC=C(F)C=C4Cl)=CC=C2OC)=CC1)NC	>100	6.2
63	O=C(C1CCC(C2=CC(N(C(C3=C4C=CC(F)=C3)=O)C4=O)=CC=C2OC)=CC1)NC	>100	>100
64	O=C(C1CCC(C2=CC(N3C=NC4=C(C=CC(F)=C4)C3=O)=CC=C2OC)=CC1)NC	>100	50
65	O=C(C1CCC(C2=CC(C(N3)=NC4=C(C=CC(F)=C4)C3=O)=CC=C2OC)=CC1)NC	>100	>100
66	O=C(C1CCC(C2=CC(N3C(NC4=C(C=CC(F)=C4)C3=O)=O)=CC=C2OC)=CC1)NC	>100	>100
67	O=C(NC1=CSC(C2=CCC(C(NC)=O)CC2)=C1)C3=CC=C(F)C=C3Cl	50	12
68	O=C(NC1=CC=C(C2=CCC(C(NC)=O)CC2)S1)C3=CC=C(F)C=C3Cl	100	25
69	O=C(C1CC=C(C2=C(OC)C=C3C(NC(C4=CC=C(F)C=C4Cl)=N3)=C2)CC1)NC	100	50
70	O=C(NC1=NC(C2=CCC(C(NC)=O)CC2)=C(OC)C=C1)C3=CC=C(F)C=C3Cl	50	100
71 (JSF-4898)	O=C(NC1=CC(C2=CCC(C(NC)=O)CC2)=C(OC)N=C1)C3=CC=C(F)C=C3Cl	0.78	>100	126	197	17,613
72	O=C(NC1=CC(C2=CCC(C(NCC(C)C)=O)CC2)=C(OC)N=C1)C3=CC=C(F)C=C3Cl	25	50
73	O=C(NC1=CC(C2=CCC(C(NC3CC3)=O)CC2)=C(OC)N=C1)C4=CC=C(F)C=C4Cl	3.1	25
74	O=C(NC1=CC(C2=CCC(C(NCCO)=O)CC2)=C(OC)N=C1)C3=CC=C(F)C=C3Cl	1.6	50
75	O=C(NC1=CC(C2=CCC(C(NC3CCCCC3)=O)CC2)=C(OC)N=C1)C4=CC=C(F)C=C4Cl	25	100
76	O=C(NC1=CC(C2=CCC(C(NCC3=CC=CS3)=O)CC2)=C(OC)N=C1)C4=CC=C(F)C=C4Cl	12	>100
77	O=C(NC1=CC(C2=CCC(C(NCC3=NC=CC=C3)=O)CC2)=C(OC)N=C1)C4=CC=C(F)C=C4Cl	3.1	25
